# Supplementary material for: Purification and Characterization of a Novel α-L-Rhamnosidase from Papiliotrema laurentii ZJU-L07 and Its Application in Production of Icariin from Epimedin C
Source: J Fungi (Basel). 2022 Jun 20;8(6):644. doi: 10.3390/jof8060644 (PMC9225045; doi:10.3390/jof8060644)
Supplement: Supplementary file 1 [file jof-08-00644-s001.zip]

Archive with 1 entries (1 files):
- jof-1758468-supplementary.pdf
